# Supplementary material for: ﻿Molecular phylogeny and taxonomy of the Hydrangeaserrata complex (Hydrangeaceae) in western Japan, including a new subspecies of H.acuminata from Yakushima
Source: PhytoKeys. 2022 Jan 12;188:49–71. doi: 10.3897/phytokeys.188.64259 (PMC8770417; doi:10.3897/phytokeys.188.64259)
Supplement: XML Treatment for Hydrangea acuminata [file phytokeys.188.64259-treatment1.xml]

<!DOCTYPE tp:taxon-treatment
  PUBLIC "-//TaxonX//DTD Taxonomic Treatment Publishing DTD v0 20100105//EN" "tax-treatment-NSO.dtd">
<tp:taxon-treatment xmlns:tp="http://www.plazi.org/taxpub"><tp:treatment-meta><kwd-group><label>Taxon classification</label><kwd>
              <named-content content-type="kingdom">Plantae</named-content>
            </kwd><kwd>
              <named-content content-type="order">Cornales</named-content>
            </kwd><kwd>
              <named-content content-type="family">Hydrangeaceae</named-content>
            </kwd></kwd-group><mixed-citation publication-type="journal"><person-group><name><surname>Hirota</surname><given-names>Shun K.</given-names></name><name><surname>Yahara</surname><given-names>Tetsukazu</given-names></name><name><surname>Fuse</surname><given-names>Kengo</given-names></name><name><surname>Sato</surname><given-names>Hiroyuki</given-names></name><name><surname>Tagane</surname><given-names>Shuichiro</given-names></name><name><surname>Fujii</surname><given-names>Shinji</given-names></name><name><surname>Minamitani</surname><given-names>Tadashi</given-names></name><name><surname>Suyama</surname><given-names>Yoshihisa</given-names></name></person-group><article-title>﻿Molecular phylogeny and taxonomy of the <italic><tp:taxon-name><tp:taxon-name-part taxon-name-part-type="genus" reg="Hydrangea">Hydrangea</tp:taxon-name-part><tp:taxon-name-part taxon-name-part-type="species" reg="serrata">serrata</tp:taxon-name-part></tp:taxon-name></italic> complex (<tp:taxon-name><tp:taxon-name-part taxon-name-part-type="family">Hydrangeaceae</tp:taxon-name-part></tp:taxon-name>) in western Japan, including a new subspecies of <italic><tp:taxon-name><tp:taxon-name-part taxon-name-part-type="genus" reg="Hydrangea">H.</tp:taxon-name-part><tp:taxon-name-part taxon-name-part-type="species" reg="acuminata">acuminata</tp:taxon-name-part></tp:taxon-name></italic> from Yakushima</article-title><source>PhytoKeys</source><day>12</day><month>01</month><year>2022</year><volume>188</volume><fpage>49</fpage><lpage>71</lpage><pub-id pub-id-type="doi">10.3897/phytokeys.188.64259</pub-id></mixed-citation></tp:treatment-meta><tp:nomenclature><label>﻿</label><tp:taxon-name>
            <object-id xmlns:xlink="http://www.w3.org/1999/xlink" content-type="arpha" xlink:type="simple">411BBEFB-9EE2-5E8C-B77B-4BE91785EDD3</object-id>
            <tp:taxon-name-part taxon-name-part-type="genus" reg="Hydrangea">Hydrangea</tp:taxon-name-part>
            <tp:taxon-name-part taxon-name-part-type="species" reg="acuminata">acuminata</tp:taxon-name-part>
          </tp:taxon-name><tp:nomenclature-citation-list><tp:nomenclature-citation><tp:taxon-name>
                <tp:taxon-name-part taxon-name-part-type="genus" reg="Hydrangea">Hydrangea</tp:taxon-name-part>
                <tp:taxon-name-part taxon-name-part-type="species" reg="acuminata">acuminata</tp:taxon-name-part>
              </tp:taxon-name><comment>Siebold &amp; Zucc., Fl. Jap. 1: 110, t. 56, 57-I (1839); Ohba &amp; Akiyama in Bull. Natl. Mus. Nat. Sci., Ser. B, 39: 178 (2013).</comment></tp:nomenclature-citation></tp:nomenclature-citation-list></tp:nomenclature><tp:treatment-sec sec-type="material" id="SECID0EFNDI"><title>Type.</title><p>Japan, Higo Province, Kyushu (<italic>L0043373</italic>, the lectotype designated by <xref ref-type="bibr" rid="B18">Ohba and Akiyama (2013)</xref>).</p></tp:treatment-sec><ref-list><ref id="B18"><mixed-citation xmlns:xlink="http://www.w3.org/1999/xlink" xlink:type="simple"><person-group><name name-style="western"><surname>Ohba</surname><given-names>H</given-names></name><name name-style="western"><surname>Akiyama</surname><given-names>S</given-names></name></person-group> (<year>2013</year>) <article-title>A revision of the species of <italic><tp:taxon-name><tp:taxon-name-part taxon-name-part-type="genus">Hydrangea</tp:taxon-name-part></tp:taxon-name></italic> (<tp:taxon-name><tp:taxon-name-part taxon-name-part-type="family">Hydrangeaceae</tp:taxon-name-part></tp:taxon-name>) described by Siebold and Zuccarini, Part 1. Bulletin of the National Museum of Nature and Science.</article-title><source>Series B, Botany</source><volume>39</volume>(<issue>4</issue>): <fpage>173</fpage>–<lpage>194</lpage>. <ext-link xlink:type="simple" ext-link-type="uri" xlink:href="https://www.kahaku.go.jp/research/publication/botany/download/39_4/BNMNS_B39-4_173-194.pdf">https://www.kahaku.go.jp/research/publication/botany/download/39_4/BNMNS_B39-4_173-194.pdf</ext-link></mixed-citation></ref></ref-list></tp:taxon-treatment>
