# Supplementary material for: ﻿Molecular phylogeny and taxonomy of the Hydrangeaserrata complex (Hydrangeaceae) in western Japan, including a new subspecies of H.acuminata from Yakushima
Source: PhytoKeys. 2022 Jan 12;188:49–71. doi: 10.3897/phytokeys.188.64259 (PMC8770417; doi:10.3897/phytokeys.188.64259)
Supplement: XML Treatment for Hydrangea acuminata subsp. acuminata [file phytokeys.188.64259-treatment2.xml]

<!DOCTYPE tp:taxon-treatment
  PUBLIC "-//TaxonX//DTD Taxonomic Treatment Publishing DTD v0 20100105//EN" "tax-treatment-NSO.dtd">
<tp:taxon-treatment xmlns:tp="http://www.plazi.org/taxpub"><tp:treatment-meta><kwd-group><label>Taxon classification</label><kwd>
              <named-content content-type="kingdom">Plantae</named-content>
            </kwd><kwd>
              <named-content content-type="order">Cornales</named-content>
            </kwd><kwd>
              <named-content content-type="family">Hydrangeaceae</named-content>
            </kwd></kwd-group><mixed-citation publication-type="journal"><person-group><name><surname>Hirota</surname><given-names>Shun K.</given-names></name><name><surname>Yahara</surname><given-names>Tetsukazu</given-names></name><name><surname>Fuse</surname><given-names>Kengo</given-names></name><name><surname>Sato</surname><given-names>Hiroyuki</given-names></name><name><surname>Tagane</surname><given-names>Shuichiro</given-names></name><name><surname>Fujii</surname><given-names>Shinji</given-names></name><name><surname>Minamitani</surname><given-names>Tadashi</given-names></name><name><surname>Suyama</surname><given-names>Yoshihisa</given-names></name></person-group><article-title>﻿Molecular phylogeny and taxonomy of the <italic><tp:taxon-name><tp:taxon-name-part taxon-name-part-type="genus" reg="Hydrangea">Hydrangea</tp:taxon-name-part><tp:taxon-name-part taxon-name-part-type="species" reg="serrata">serrata</tp:taxon-name-part></tp:taxon-name></italic> complex (<tp:taxon-name><tp:taxon-name-part taxon-name-part-type="family">Hydrangeaceae</tp:taxon-name-part></tp:taxon-name>) in western Japan, including a new subspecies of <italic><tp:taxon-name><tp:taxon-name-part taxon-name-part-type="genus" reg="Hydrangea">H.</tp:taxon-name-part><tp:taxon-name-part taxon-name-part-type="species" reg="acuminata">acuminata</tp:taxon-name-part></tp:taxon-name></italic> from Yakushima</article-title><source>PhytoKeys</source><day>12</day><month>01</month><year>2022</year><volume>188</volume><fpage>49</fpage><lpage>71</lpage><pub-id pub-id-type="doi">10.3897/phytokeys.188.64259</pub-id></mixed-citation></tp:treatment-meta><tp:nomenclature><label>﻿</label><tp:taxon-name>
            <object-id xmlns:xlink="http://www.w3.org/1999/xlink" content-type="arpha" xlink:type="simple">BCC0D246-40B7-5EC8-97ED-65667967F831</object-id>
            <tp:taxon-name-part taxon-name-part-type="genus" reg="Hydrangea">Hydrangea</tp:taxon-name-part>
            <tp:taxon-name-part taxon-name-part-type="species" reg="acuminata">acuminata</tp:taxon-name-part>
            <tp:taxon-name-part taxon-name-part-type="infraspecific-rank">subsp.</tp:taxon-name-part>
            <tp:taxon-name-part taxon-name-part-type="subspecies" reg="acuminata">acuminata</tp:taxon-name-part>
          </tp:taxon-name><tp:nomenclature-citation-list><tp:nomenclature-citation><tp:taxon-name>
                <tp:taxon-name-part taxon-name-part-type="genus" reg="Hortensia">Hortensia</tp:taxon-name-part>
                <tp:taxon-name-part taxon-name-part-type="species" reg="serrata">serrata</tp:taxon-name-part>
                <tp:taxon-name-part taxon-name-part-type="infraspecific-rank">var.</tp:taxon-name-part>
                <tp:taxon-name-part taxon-name-part-type="variety" reg="acuminata">acuminata</tp:taxon-name-part>
              </tp:taxon-name><comment>(Siebold &amp; Zucc.) H. Ohba &amp; S. Akiyama, J. Jap. Bot. 91: 347 (2016).</comment></tp:nomenclature-citation><tp:nomenclature-citation><tp:taxon-name>
                <tp:taxon-name-part taxon-name-part-type="genus" reg="Hydrangea">Hydrangea</tp:taxon-name-part>
                <tp:taxon-name-part taxon-name-part-type="species" reg="macrophylla">macrophylla</tp:taxon-name-part>
                <tp:taxon-name-part taxon-name-part-type="basionym-authority">(Thunb.)</tp:taxon-name-part>
                <tp:taxon-name-part taxon-name-part-type="authority">Ser.</tp:taxon-name-part>
                <tp:taxon-name-part taxon-name-part-type="infraspecific-rank">var.</tp:taxon-name-part>
                <tp:taxon-name-part taxon-name-part-type="variety" reg="acuminata">acuminata</tp:taxon-name-part>
              </tp:taxon-name><comment>(Siebold &amp; Zucc.) Makino, Ill. Fl. Nippon: 484, f. 1451 (1940), nom. tant.</comment></tp:nomenclature-citation></tp:nomenclature-citation-list></tp:nomenclature><tp:treatment-sec sec-type="Japanese name" id="SECID0EIQDI"><title>Japanese name.</title><p>Sawa-ajisai, Nishino-yama-ajisai.</p></tp:treatment-sec><tp:treatment-sec sec-type="distribution" id="SECID0ENQDI"><title>Distribution and habitats.</title><p><tp:taxon-name><tp:taxon-name-part taxon-name-part-type="genus" reg="Hydrangea">Hydrangea</tp:taxon-name-part><tp:taxon-name-part taxon-name-part-type="species" reg="acuminata">acuminata</tp:taxon-name-part><tp:taxon-name-part taxon-name-part-type="infraspecific-rank">subsp.</tp:taxon-name-part><tp:taxon-name-part taxon-name-part-type="subspecies" reg="acuminata">acuminata</tp:taxon-name-part></tp:taxon-name> is widely distributed on the main island of Kyushu, and usually grows on the soil near streams and often on cliffs, and sometimes in disturbed habitats.</p></tp:treatment-sec><tp:treatment-sec sec-type="notes" id="SECID0EERDI"><title>Note.</title><p><xref ref-type="bibr" rid="B19">Ohba and Akiyama (2016)</xref> treated this species as a variety of <italic><tp:taxon-name><tp:taxon-name-part taxon-name-part-type="genus" reg="Hortensia">Hortensia</tp:taxon-name-part><tp:taxon-name-part taxon-name-part-type="species" reg="serrata">serrata</tp:taxon-name-part></tp:taxon-name></italic>. However, our phylogenetic analysis described below supports the treatment of it as a distinct species.</p></tp:treatment-sec><ref-list><ref id="B19"><mixed-citation xmlns:xlink="http://www.w3.org/1999/xlink" xlink:type="simple"><person-group><name name-style="western"><surname>Ohba</surname><given-names>H</given-names></name><name name-style="western"><surname>Akiyama</surname><given-names>S</given-names></name></person-group> (<year>2016</year>) <article-title>Generic segregation of some sections and subsections of the genus <tp:taxon-name><tp:taxon-name-part taxon-name-part-type="genus">Hydrangea</tp:taxon-name-part></tp:taxon-name> (<tp:taxon-name><tp:taxon-name-part taxon-name-part-type="family">Hydrangeaceae</tp:taxon-name-part></tp:taxon-name>).</article-title><source>Journal of Japanese Botany</source><volume>91</volume>(<issue>6</issue>): <fpage>345</fpage>–<lpage>350</lpage>. <ext-link xlink:type="simple" ext-link-type="uri" xlink:href="http://www.jjbotany.com/pdf/JJB_091_345_350.pdf">http://www.jjbotany.com/pdf/JJB_091_345_350.pdf</ext-link></mixed-citation></ref></ref-list></tp:taxon-treatment>
