# Supplementary material for: ﻿Molecular phylogeny and taxonomy of the Hydrangeaserrata complex (Hydrangeaceae) in western Japan, including a new subspecies of H.acuminata from Yakushima
Source: PhytoKeys. 2022 Jan 12;188:49–71. doi: 10.3897/phytokeys.188.64259 (PMC8770417; doi:10.3897/phytokeys.188.64259)
Supplement: XML Treatment for Hydrangea acuminata subsp. australis [file phytokeys.188.64259-treatment4.xml]

<!DOCTYPE tp:taxon-treatment
  PUBLIC "-//TaxonX//DTD Taxonomic Treatment Publishing DTD v0 20100105//EN" "tax-treatment-NSO.dtd">
<tp:taxon-treatment xmlns:tp="http://www.plazi.org/taxpub"><tp:treatment-meta><kwd-group><label>Taxon classification</label><kwd>
              <named-content content-type="kingdom">Plantae</named-content>
            </kwd><kwd>
              <named-content content-type="order">Cornales</named-content>
            </kwd><kwd>
              <named-content content-type="family">Hydrangeaceae</named-content>
            </kwd></kwd-group><mixed-citation publication-type="journal"><person-group><name><surname>Hirota</surname><given-names>Shun K.</given-names></name><name><surname>Yahara</surname><given-names>Tetsukazu</given-names></name><name><surname>Fuse</surname><given-names>Kengo</given-names></name><name><surname>Sato</surname><given-names>Hiroyuki</given-names></name><name><surname>Tagane</surname><given-names>Shuichiro</given-names></name><name><surname>Fujii</surname><given-names>Shinji</given-names></name><name><surname>Minamitani</surname><given-names>Tadashi</given-names></name><name><surname>Suyama</surname><given-names>Yoshihisa</given-names></name></person-group><article-title>﻿Molecular phylogeny and taxonomy of the <italic><tp:taxon-name><tp:taxon-name-part taxon-name-part-type="genus" reg="Hydrangea">Hydrangea</tp:taxon-name-part><tp:taxon-name-part taxon-name-part-type="species" reg="serrata">serrata</tp:taxon-name-part></tp:taxon-name></italic> complex (<tp:taxon-name><tp:taxon-name-part taxon-name-part-type="family">Hydrangeaceae</tp:taxon-name-part></tp:taxon-name>) in western Japan, including a new subspecies of <italic><tp:taxon-name><tp:taxon-name-part taxon-name-part-type="genus" reg="Hydrangea">H.</tp:taxon-name-part><tp:taxon-name-part taxon-name-part-type="species" reg="acuminata">acuminata</tp:taxon-name-part></tp:taxon-name></italic> from Yakushima</article-title><source>PhytoKeys</source><day>12</day><month>01</month><year>2022</year><volume>188</volume><fpage>49</fpage><lpage>71</lpage><pub-id pub-id-type="doi">10.3897/phytokeys.188.64259</pub-id></mixed-citation></tp:treatment-meta><tp:nomenclature><label>﻿</label><tp:taxon-name>
            <object-id xmlns:xlink="http://www.w3.org/1999/xlink" content-type="arpha" xlink:type="simple">FDC82B88-7F8B-527C-8605-FE9A93FBA366</object-id>
            <tp:taxon-name-part taxon-name-part-type="genus" reg="Hydrangea">Hydrangea</tp:taxon-name-part>
            <tp:taxon-name-part taxon-name-part-type="species" reg="acuminata">acuminata</tp:taxon-name-part>
            <tp:taxon-name-part taxon-name-part-type="infraspecific-rank">subsp.</tp:taxon-name-part>
            <tp:taxon-name-part taxon-name-part-type="subspecies" reg="australis">australis</tp:taxon-name-part>
            <object-id xmlns:xlink="http://www.w3.org/1999/xlink" content-type="ipni" xlink:type="simple">urn:lsid:ipni.org:names:77248598-1</object-id>
          </tp:taxon-name><tp:taxon-authority>(T. Yamaz.) Yahara</tp:taxon-authority><tp:taxon-status xmlns:xlink="http://www.w3.org/1999/xlink" xlink:type="simple">stat. nov.</tp:taxon-status><tp:nomenclature-citation-list><tp:nomenclature-citation><tp:taxon-name>
                <tp:taxon-name-part taxon-name-part-type="genus" reg="Hydrangea">Hydrangea</tp:taxon-name-part>
                <tp:taxon-name-part taxon-name-part-type="species" reg="serrata">serrata</tp:taxon-name-part>
                <tp:taxon-name-part taxon-name-part-type="infraspecific-rank">var.</tp:taxon-name-part>
                <tp:taxon-name-part taxon-name-part-type="variety" reg="australis">australis</tp:taxon-name-part>
              </tp:taxon-name><comment>T. Yamaz., J. Jap. Bot. 76: 175 (2001). <bold>Type.</bold> Japan. Kagoshima Pref., Mt. Takakuma, 11 August 1942, <italic>T. Yamazaki s.n.</italic> (TI).</comment></tp:nomenclature-citation><tp:nomenclature-citation><tp:taxon-name>
                <tp:taxon-name-part taxon-name-part-type="genus" reg="Hortensia">Hortensia</tp:taxon-name-part>
                <tp:taxon-name-part taxon-name-part-type="species" reg="serrata">serrata</tp:taxon-name-part>
                <tp:taxon-name-part taxon-name-part-type="infraspecific-rank">var.</tp:taxon-name-part>
                <tp:taxon-name-part taxon-name-part-type="variety" reg="australis">australis</tp:taxon-name-part>
              </tp:taxon-name><comment>(T. Yamaz.) H. Ohba &amp; S. Akiyama in Ohashi et al., Wild Fl. Jap. rev. ed. 4: 166 (2017), comb. nud.</comment></tp:nomenclature-citation></tp:nomenclature-citation-list></tp:nomenclature><tp:treatment-sec sec-type="Japanese name" id="SECID0EF3DI"><title>Japanese name.</title><p>Nangoku-yama-ajisai.</p></tp:treatment-sec><tp:treatment-sec sec-type="distribution" id="SECID0EK3DI"><title>Distribution and habitats.</title><p><tp:taxon-name><tp:taxon-name-part taxon-name-part-type="genus" reg="Hydrangea">Hydrangea</tp:taxon-name-part><tp:taxon-name-part taxon-name-part-type="species" reg="acuminata">acuminata</tp:taxon-name-part><tp:taxon-name-part taxon-name-part-type="infraspecific-rank">subsp.</tp:taxon-name-part><tp:taxon-name-part taxon-name-part-type="subspecies" reg="australis">australis</tp:taxon-name-part></tp:taxon-name> is widely distributed at lower elevations in the Kagoshima Prefecture and the southern part of the Miyazaki Prefecture of the Kyushu Island and usually grows in disturbed places along the margins of evergreen forests or <italic><tp:taxon-name><tp:taxon-name-part taxon-name-part-type="genus" reg="Cryptomeria">Cryptomeria</tp:taxon-name-part></tp:taxon-name></italic> plantations. JPN0908 was collected on a volcanic cliff at 1700 m elevation on Mt. Karakuni and was identified as <tp:taxon-name><tp:taxon-name-part taxon-name-part-type="genus" reg="Hydrangea"/><tp:taxon-name-part taxon-name-part-type="species" reg="acuminata"/><tp:taxon-name-part taxon-name-part-type="infraspecific-rank">subsp.</tp:taxon-name-part><tp:taxon-name-part taxon-name-part-type="subspecies" reg="australis">australis</tp:taxon-name-part></tp:taxon-name> in the <abbrev xmlns:xlink="http://www.w3.org/1999/xlink" xlink:title="Multiplex ISSR genotyping by sequencing" id="ABBRID0EX4DI" xlink:type="simple">MIG-seq</abbrev> tree (Fig. <xref ref-type="fig" rid="F2">2</xref>).</p></tp:treatment-sec><tp:treatment-sec sec-type="notes" id="SECID0E64DI"><title>Note.</title><p><tp:taxon-name><tp:taxon-name-part taxon-name-part-type="genus" reg="Hydrangea">Hydrangea</tp:taxon-name-part><tp:taxon-name-part taxon-name-part-type="species" reg="acuminata">acuminata</tp:taxon-name-part><tp:taxon-name-part taxon-name-part-type="infraspecific-rank">subsp.</tp:taxon-name-part><tp:taxon-name-part taxon-name-part-type="subspecies" reg="australis">australis</tp:taxon-name-part></tp:taxon-name> is distinguished from <tp:taxon-name><tp:taxon-name-part taxon-name-part-type="genus" reg="Hydrangea"/><tp:taxon-name-part taxon-name-part-type="species" reg="acuminata"/><tp:taxon-name-part taxon-name-part-type="infraspecific-rank">subsp.</tp:taxon-name-part><tp:taxon-name-part taxon-name-part-type="subspecies" reg="acuminata">acuminata</tp:taxon-name-part></tp:taxon-name> mainly by its larger and wider leaves often exceeding 6.2 cm wide (vs. not exceeding 6.2 cm), having more serrations along margin (22–43 vs. 9–27) and dense curled hair on the lower surface of lamina. However, JPN0908, was identified as <tp:taxon-name><tp:taxon-name-part taxon-name-part-type="genus" reg="Hydrangea"/><tp:taxon-name-part taxon-name-part-type="species" reg="acuminata"/><tp:taxon-name-part taxon-name-part-type="infraspecific-rank">subsp.</tp:taxon-name-part><tp:taxon-name-part taxon-name-part-type="subspecies" reg="australis">australis</tp:taxon-name-part></tp:taxon-name> in the <abbrev xmlns:xlink="http://www.w3.org/1999/xlink" xlink:title="Multiplex ISSR genotyping by sequencing" id="ABBRID0EU6DI" xlink:type="simple">MIG-seq</abbrev> tree, which is morphologically similar to <tp:taxon-name><tp:taxon-name-part taxon-name-part-type="genus" reg="Hydrangea"/><tp:taxon-name-part taxon-name-part-type="species" reg="acuminata"/><tp:taxon-name-part taxon-name-part-type="infraspecific-rank">subsp.</tp:taxon-name-part><tp:taxon-name-part taxon-name-part-type="subspecies" reg="acuminata">acuminata</tp:taxon-name-part></tp:taxon-name> in having smaller leaves, fewer serrations, and sparser pubescence on the lower surface of the leaf. This specimen might be of hybrid origin between <tp:taxon-name><tp:taxon-name-part taxon-name-part-type="genus" reg="Hydrangea"/><tp:taxon-name-part taxon-name-part-type="species" reg="acuminata"/><tp:taxon-name-part taxon-name-part-type="infraspecific-rank">subsp.</tp:taxon-name-part><tp:taxon-name-part taxon-name-part-type="subspecies" reg="australis">australis</tp:taxon-name-part></tp:taxon-name> and <tp:taxon-name><tp:taxon-name-part taxon-name-part-type="genus" reg="Hydrangea"/><tp:taxon-name-part taxon-name-part-type="species" reg="acuminata"/><tp:taxon-name-part taxon-name-part-type="infraspecific-rank">subsp.</tp:taxon-name-part><tp:taxon-name-part taxon-name-part-type="subspecies" reg="acuminata">acuminata</tp:taxon-name-part></tp:taxon-name>.</p></tp:treatment-sec><tp:treatment-sec sec-type="material" id="SECID0EGBAK"><title>Representative specimens examined.</title><p>Japan. Kagoshima Pref.: Kagoshima City, 22 July 2002, with flowers, <italic>K. Maruno s.n</italic>. (KAG 083840!); Shibushi City, 4 June 2002, with fruits, <italic>K. Maruno s.n</italic>. (KAG 083882!); Aira City, 11 July 2004, <italic>K. Maruno s.n</italic>. (KAG 086731!); Kimotsuki Town, 300 m elevation, 20 July 1986, with fruits, <italic>S. Hatusima 41199</italic> (KAG 161312!); KHydrangeahima City, 450 m elevation, 22 November 1986, with fruits, <italic>S. Hatusima 41920</italic> (KAG 161315!); Mt. Nokubi, 700 m elevation, 12 July 1987, with flowers, <italic>S. Hatusima 42447</italic> (KAG 161327!).</p></tp:treatment-sec><tp:treatment-sec><!--Section generated to contain objects referenced in tp:taxon-treatment.--><fig id="F2" position="float" orientation="portrait"><object-id xmlns:xlink="http://www.w3.org/1999/xlink" content-type="doi" xlink:type="simple">10.3897/phytokeys.188.64259.figure2</object-id><object-id xmlns:xlink="http://www.w3.org/1999/xlink" content-type="arpha" xlink:type="simple">92731D17-E5B4-542B-B75E-CD5D7EB1CEEA</object-id><label>Figure 2.</label><caption><p>Molecular phylogenetic tree reconstructed using <abbrev xmlns:xlink="http://www.w3.org/1999/xlink" xlink:title="Multiplex ISSR genotyping by sequencing" id="ABBRID0EEPBG" xlink:type="simple">MIG-seq</abbrev>. Bootstrap values are shown on the nodes, and branch lengths are shown on the internodes. Branch length represents the average number of substitutions per <abbrev xmlns:xlink="http://www.w3.org/1999/xlink" xlink:title="Single Nucleotide Polymorphism" id="ABBRID0EIPBG" xlink:type="simple">SNP</abbrev> site.</p></caption><graphic xmlns:xlink="http://www.w3.org/1999/xlink" xlink:href="phytokeys-188-049-g002.jpg" position="float" orientation="portrait" xlink:type="simple" id="oo_633223.jpg"><uri content-type="original_file" xlink:type="simple">https://binary.pensoft.net/fig/633223</uri></graphic></fig></tp:treatment-sec></tp:taxon-treatment>
