# Supplementary material for: ﻿Molecular phylogeny and taxonomy of the Hydrangeaserrata complex (Hydrangeaceae) in western Japan, including a new subspecies of H.acuminata from Yakushima
Source: PhytoKeys. 2022 Jan 12;188:49–71. doi: 10.3897/phytokeys.188.64259 (PMC8770417; doi:10.3897/phytokeys.188.64259)
Supplement: XML Treatment for Hydrangea minamitanii [file phytokeys.188.64259-treatment5.xml]

<!DOCTYPE tp:taxon-treatment
  PUBLIC "-//TaxonX//DTD Taxonomic Treatment Publishing DTD v0 20100105//EN" "tax-treatment-NSO.dtd">
<tp:taxon-treatment xmlns:tp="http://www.plazi.org/taxpub"><tp:treatment-meta><kwd-group><label>Taxon classification</label><kwd>
              <named-content content-type="kingdom">Plantae</named-content>
            </kwd><kwd>
              <named-content content-type="order">Cornales</named-content>
            </kwd><kwd>
              <named-content content-type="family">Hydrangeaceae</named-content>
            </kwd></kwd-group><mixed-citation publication-type="journal"><person-group><name><surname>Hirota</surname><given-names>Shun K.</given-names></name><name><surname>Yahara</surname><given-names>Tetsukazu</given-names></name><name><surname>Fuse</surname><given-names>Kengo</given-names></name><name><surname>Sato</surname><given-names>Hiroyuki</given-names></name><name><surname>Tagane</surname><given-names>Shuichiro</given-names></name><name><surname>Fujii</surname><given-names>Shinji</given-names></name><name><surname>Minamitani</surname><given-names>Tadashi</given-names></name><name><surname>Suyama</surname><given-names>Yoshihisa</given-names></name></person-group><article-title>﻿Molecular phylogeny and taxonomy of the <italic><tp:taxon-name><tp:taxon-name-part taxon-name-part-type="genus" reg="Hydrangea">Hydrangea</tp:taxon-name-part><tp:taxon-name-part taxon-name-part-type="species" reg="serrata">serrata</tp:taxon-name-part></tp:taxon-name></italic> complex (<tp:taxon-name><tp:taxon-name-part taxon-name-part-type="family">Hydrangeaceae</tp:taxon-name-part></tp:taxon-name>) in western Japan, including a new subspecies of <italic><tp:taxon-name><tp:taxon-name-part taxon-name-part-type="genus" reg="Hydrangea">H.</tp:taxon-name-part><tp:taxon-name-part taxon-name-part-type="species" reg="acuminata">acuminata</tp:taxon-name-part></tp:taxon-name></italic> from Yakushima</article-title><source>PhytoKeys</source><day>12</day><month>01</month><year>2022</year><volume>188</volume><fpage>49</fpage><lpage>71</lpage><pub-id pub-id-type="doi">10.3897/phytokeys.188.64259</pub-id></mixed-citation></tp:treatment-meta><tp:nomenclature><label>﻿</label><tp:taxon-name>
            <object-id xmlns:xlink="http://www.w3.org/1999/xlink" content-type="arpha" xlink:type="simple">5B1A099D-8CB0-5B98-9D42-5868BF71F518</object-id>
            <tp:taxon-name-part taxon-name-part-type="genus" reg="Hydrangea">Hydrangea</tp:taxon-name-part>
            <tp:taxon-name-part taxon-name-part-type="species" reg="minamitanii">minamitanii</tp:taxon-name-part>
            <object-id xmlns:xlink="http://www.w3.org/1999/xlink" content-type="ipni" xlink:type="simple">urn:lsid:ipni.org:names:77248599-1</object-id>
          </tp:taxon-name><tp:taxon-authority>(H. Ohba) Yahara</tp:taxon-authority><tp:taxon-status xmlns:xlink="http://www.w3.org/1999/xlink" xlink:type="simple">stat. nov.</tp:taxon-status><tp:nomenclature-citation-list><tp:nomenclature-citation><tp:taxon-name>
                <tp:taxon-name-part taxon-name-part-type="genus" reg="Hydrangea">Hydrangea</tp:taxon-name-part>
                <tp:taxon-name-part taxon-name-part-type="species" reg="serrata">serrata</tp:taxon-name-part>
                <tp:taxon-name-part taxon-name-part-type="basionym-authority">(Thunb.)</tp:taxon-name-part>
                <tp:taxon-name-part taxon-name-part-type="authority">Ser.</tp:taxon-name-part>
                <tp:taxon-name-part taxon-name-part-type="infraspecific-rank">var.</tp:taxon-name-part>
                <tp:taxon-name-part taxon-name-part-type="variety" reg="minamitanii">minamitanii</tp:taxon-name-part>
              </tp:taxon-name><comment>H. Ohba in J. Jap. Bot. 64: 199 (1989); Ohba &amp; Akiyama, Bull. Natl. Mus. Nat. Sci., Ser. B, 39: 179 (2013). <bold>Type.</bold> Japan. Miyazaki Pref., Saito City, <italic>T. Minamitani 26304</italic> (TI).</comment></tp:nomenclature-citation><tp:nomenclature-citation><tp:taxon-name>
                <tp:taxon-name-part taxon-name-part-type="genus" reg="Hortensia">Hortensia</tp:taxon-name-part>
                <tp:taxon-name-part taxon-name-part-type="species" reg="serrata">serrata</tp:taxon-name-part>
                <tp:taxon-name-part taxon-name-part-type="infraspecific-rank">var.</tp:taxon-name-part>
                <tp:taxon-name-part taxon-name-part-type="variety" reg="minamitanii">minamitanii</tp:taxon-name-part>
              </tp:taxon-name><comment>(H. Ohba) H. Ohba &amp; S. Akiyama, J. Jap. Bot. 91: 347 (2016).</comment></tp:nomenclature-citation></tp:nomenclature-citation-list></tp:nomenclature><tp:treatment-sec sec-type="Japanese name" id="SECID0ETEAK"><title>Japanese name.</title><p>Hyuga-ajisai.</p></tp:treatment-sec><tp:treatment-sec sec-type="notes" id="SECID0EYEAK"><title>Note.</title><p><italic><tp:taxon-name><tp:taxon-name-part taxon-name-part-type="genus" reg="Hydrangea">Hydrangea</tp:taxon-name-part><tp:taxon-name-part taxon-name-part-type="species" reg="minamitanii">minamitanii</tp:taxon-name-part></tp:taxon-name></italic> and <tp:taxon-name><tp:taxon-name-part taxon-name-part-type="genus" reg="Hydrangea">H.</tp:taxon-name-part><tp:taxon-name-part taxon-name-part-type="species" reg="acuminata">acuminata</tp:taxon-name-part><tp:taxon-name-part taxon-name-part-type="infraspecific-rank">ssp.</tp:taxon-name-part><tp:taxon-name-part taxon-name-part-type="subspecies" reg="acuminata">acuminata</tp:taxon-name-part></tp:taxon-name> often grow close, within 100 m of each other, but the former grows on wet cliffs along streams, and the latter grows on soil along forest margin. <italic><tp:taxon-name><tp:taxon-name-part taxon-name-part-type="genus" reg="Hydrangea">Hydrangea</tp:taxon-name-part><tp:taxon-name-part taxon-name-part-type="species" reg="minamitanii">minamitanii</tp:taxon-name-part></tp:taxon-name></italic> is distinct from <italic><tp:taxon-name><tp:taxon-name-part taxon-name-part-type="genus" reg="Hydrangea">H.</tp:taxon-name-part><tp:taxon-name-part taxon-name-part-type="species" reg="acuminata">acuminata</tp:taxon-name-part></tp:taxon-name></italic> in having leaves glabrous abaxially except tufted hairs at axils of lateral veins, glabrous petioles, and glabrous young shoots (Table <xref ref-type="table" rid="T5">5</xref>). No intermediates have been discovered in localities where two species grow. <italic><tp:taxon-name><tp:taxon-name-part taxon-name-part-type="genus" reg="Hydrangea">Hydrangea</tp:taxon-name-part><tp:taxon-name-part taxon-name-part-type="species" reg="minamitanii">minamitanii</tp:taxon-name-part></tp:taxon-name></italic> is similar to <tp:taxon-name><tp:taxon-name-part taxon-name-part-type="genus" reg="Hydrangea">H.</tp:taxon-name-part><tp:taxon-name-part taxon-name-part-type="species" reg="acuminata">acuminata</tp:taxon-name-part><tp:taxon-name-part taxon-name-part-type="infraspecific-rank">subsp.</tp:taxon-name-part><tp:taxon-name-part taxon-name-part-type="subspecies" reg="yakushimensis">yakushimensis</tp:taxon-name-part></tp:taxon-name> in growing on cliffs along streams and having leaves glabrous on both surfaces except veins and tufted hairs at axils of lateral veins, but they are distinguished by their capsule size (3.9–5.3 mm or longer in <italic><tp:taxon-name><tp:taxon-name-part taxon-name-part-type="genus" reg="Hydrangea">H.</tp:taxon-name-part><tp:taxon-name-part taxon-name-part-type="species" reg="minamitanii">minamitanii</tp:taxon-name-part></tp:taxon-name></italic> vs. 2.2–2.7 mm in <tp:taxon-name><tp:taxon-name-part taxon-name-part-type="genus" reg="Hydrangea">H.</tp:taxon-name-part><tp:taxon-name-part taxon-name-part-type="species" reg="acuminata">acuminata</tp:taxon-name-part><tp:taxon-name-part taxon-name-part-type="infraspecific-rank">subsp.</tp:taxon-name-part><tp:taxon-name-part taxon-name-part-type="subspecies" reg="yakushimensis">yakushimensis</tp:taxon-name-part></tp:taxon-name>) and flower colors (pink or white flowers vs. blue flowers). Whereas <tp:taxon-name><tp:taxon-name-part taxon-name-part-type="genus" reg="Hydrangea">H.</tp:taxon-name-part><tp:taxon-name-part taxon-name-part-type="species" reg="acuminata">acuminata</tp:taxon-name-part><tp:taxon-name-part taxon-name-part-type="infraspecific-rank">subsp.</tp:taxon-name-part><tp:taxon-name-part taxon-name-part-type="subspecies" reg="yakushimensis">yakushimensis</tp:taxon-name-part></tp:taxon-name> is endemic to the Yakushima island, <italic><tp:taxon-name><tp:taxon-name-part taxon-name-part-type="genus" reg="Hydrangea">H.</tp:taxon-name-part><tp:taxon-name-part taxon-name-part-type="species" reg="minamitanii">minamitanii</tp:taxon-name-part></tp:taxon-name></italic> is restricted to the mountains of central and eastern Kyushu, mainly in the Miyazaki Prefecture.</p></tp:treatment-sec><tp:treatment-sec sec-type="material" id="SECID0EIJAK"><title>Additional specimens examined.</title><p>Japan. Miyazaki Pref.: Mt. Osuzu, 500 m elevation, 20 October 1960, with fruits, <italic>S. Sako 3285</italic> (KAG 161375!); ditto, 500 m elevation, 28 July 1971, with flowers, <italic>S. Hatusima &amp; S. Sako 32643</italic> (KAG 161376!); ditto, 11 July 1976, with flowers, <italic>T. Minamitani 22630</italic> (KAG 161378!); Aya Town, 73 m elevation, 24 October 2019, with fruits, <italic>S. Tagane 1200</italic> (KAG 128616!).</p></tp:treatment-sec><tp:treatment-sec><!--Section generated to contain objects referenced in tp:taxon-treatment.--><table-wrap id="T5" position="float" orientation="portrait"><label>Table 5.</label><caption><p>Morphological comparison between <tp:taxon-name><tp:taxon-name-part taxon-name-part-type="genus" reg="Hydrangea">H.</tp:taxon-name-part><tp:taxon-name-part taxon-name-part-type="species" reg="acuminata">acuminata</tp:taxon-name-part><tp:taxon-name-part taxon-name-part-type="infraspecific-rank">ssp.</tp:taxon-name-part><tp:taxon-name-part taxon-name-part-type="subspecies" reg="acuminata">acuminata</tp:taxon-name-part></tp:taxon-name> , <tp:taxon-name><tp:taxon-name-part taxon-name-part-type="genus" reg="Hydrangea"/><tp:taxon-name-part taxon-name-part-type="species" reg="acuminata"/><tp:taxon-name-part taxon-name-part-type="infraspecific-rank">ssp.</tp:taxon-name-part><tp:taxon-name-part taxon-name-part-type="subspecies" reg="australis">australis</tp:taxon-name-part></tp:taxon-name> , <tp:taxon-name><tp:taxon-name-part taxon-name-part-type="genus" reg="Hydrangea"/><tp:taxon-name-part taxon-name-part-type="species" reg="acuminata"/><tp:taxon-name-part taxon-name-part-type="infraspecific-rank">ssp.</tp:taxon-name-part><tp:taxon-name-part taxon-name-part-type="subspecies" reg="yakushimensis">yakushimensis</tp:taxon-name-part></tp:taxon-name>, and <italic><tp:taxon-name><tp:taxon-name-part taxon-name-part-type="genus" reg="Hydrangea">H.</tp:taxon-name-part><tp:taxon-name-part taxon-name-part-type="species" reg="minamitanii">minamitanii.</tp:taxon-name-part></tp:taxon-name></italic></p></caption><table id="TID0E3ACI" rules="all"><tbody><tr><th rowspan="1" colspan="1"/><th rowspan="1" colspan="1">
                  <tp:taxon-name><tp:taxon-name-part taxon-name-part-type="genus" reg="Hydrangea">H.</tp:taxon-name-part><tp:taxon-name-part taxon-name-part-type="species" reg="Hydrangea">a.</tp:taxon-name-part><tp:taxon-name-part taxon-name-part-type="infraspecific-rank">ssp.</tp:taxon-name-part><tp:taxon-name-part taxon-name-part-type="subspecies" reg="yakushimensis">yakushimensis</tp:taxon-name-part></tp:taxon-name>
                </th><th rowspan="1" colspan="1">
                  <tp:taxon-name><tp:taxon-name-part taxon-name-part-type="genus" reg="Hydrangea">H.</tp:taxon-name-part><tp:taxon-name-part taxon-name-part-type="species" reg="acuminata">a.</tp:taxon-name-part><tp:taxon-name-part taxon-name-part-type="infraspecific-rank">ssp.</tp:taxon-name-part><tp:taxon-name-part taxon-name-part-type="subspecies" reg="acuminata">acuminata</tp:taxon-name-part></tp:taxon-name>
                </th><th rowspan="1" colspan="1">
                  <tp:taxon-name><tp:taxon-name-part taxon-name-part-type="genus" reg="Hydrangea">H.</tp:taxon-name-part><tp:taxon-name-part taxon-name-part-type="species" reg="Hydrangea">a.</tp:taxon-name-part><tp:taxon-name-part taxon-name-part-type="infraspecific-rank">ssp.</tp:taxon-name-part><tp:taxon-name-part taxon-name-part-type="subspecies" reg="australis">australis</tp:taxon-name-part></tp:taxon-name>
                </th><th rowspan="1" colspan="1">
                  <italic>
                    <tp:taxon-name><tp:taxon-name-part taxon-name-part-type="genus" reg="Hydrangea">H.</tp:taxon-name-part><tp:taxon-name-part taxon-name-part-type="species" reg="minamitanii">minamitanii</tp:taxon-name-part></tp:taxon-name>
                  </italic>
                </th></tr><tr><td rowspan="1" colspan="1">Upper surface of lamina</td><td rowspan="1" colspan="1">glabrous</td><td rowspan="1" colspan="1">sparsely hairy</td><td rowspan="1" colspan="1">sparsely hairy</td><td rowspan="1" colspan="1">glabrous</td></tr><tr><td rowspan="1" colspan="1">Upper surface of veins</td><td rowspan="1" colspan="1">hairy</td><td rowspan="1" colspan="1">hairy</td><td rowspan="1" colspan="1">hairy</td><td rowspan="1" colspan="1">hairy</td></tr><tr><td rowspan="1" colspan="1">Lower surface of lamina</td><td rowspan="1" colspan="1">glabrous</td><td rowspan="1" colspan="1">sparsely hairy</td><td rowspan="1" colspan="1">densely curled hairy</td><td rowspan="1" colspan="1">glabrous</td></tr><tr><td rowspan="1" colspan="1">Lower survace of veins</td><td rowspan="1" colspan="1">glabrous or glabrescent</td><td rowspan="1" colspan="1">sparsely hairy</td><td rowspan="1" colspan="1">densely curled hairy</td><td rowspan="1" colspan="1">glabrous or glabrescent</td></tr><tr><td rowspan="1" colspan="1">Axils of lateral veins</td><td rowspan="1" colspan="1">hairs densely tufted</td><td rowspan="1" colspan="1">hairs not densely tufted</td><td rowspan="1" colspan="1">hairs not densely tufted</td><td rowspan="1" colspan="1">hairs densely tufted</td></tr><tr><td rowspan="1" colspan="1">Petiole</td><td rowspan="1" colspan="1">glabrous</td><td rowspan="1" colspan="1">hairy</td><td rowspan="1" colspan="1">densely hairy</td><td rowspan="1" colspan="1">glabrous</td></tr><tr><td rowspan="1" colspan="1">Young shoot</td><td rowspan="1" colspan="1">glabrous</td><td rowspan="1" colspan="1">hairy</td><td rowspan="1" colspan="1">densely hairy</td><td rowspan="1" colspan="1">glabrous</td></tr><tr><td rowspan="1" colspan="1">Calyx of showy flower</td><td rowspan="1" colspan="1">blue</td><td rowspan="1" colspan="1">blue</td><td rowspan="1" colspan="1">blue</td><td rowspan="1" colspan="1">pink or white</td></tr></tbody></table></table-wrap></tp:treatment-sec></tp:taxon-treatment>
